# Supplementary material for: Usual Intake of Micronutrients and Prevalence of Inadequate Intake among Chinese Adults: Data from CNHS 2015–2017
Source: Nutrients. 2022 Nov 8;14(22):4714. doi: 10.3390/nu14224714 (PMC9696081; doi:10.3390/nu14224714)
Supplement: Supplementary file 1 [file nutrients-14-04714-s001.zip]

Archive with 1 entries (1 files):
- nutrients-1988211-supplementary.pdf
